# Supplementary material for: Genome-wide characterization and expression analysis of the HD-Zip gene family in response to drought and salinity stresses in sesame
Source: BMC Genomics. 2019 Oct 16;20:748. doi: 10.1186/s12864-019-6091-5 (PMC6796446; doi:10.1186/s12864-019-6091-5)
Supplement: Supplementary file 2 — Additional file 2. Table S1. HD-ZIP transcription factor gene family in sesame. [file 12864_2019_6091_MOESM2_ESM.xlsx]

## Sheet: Sheet1
Supplementary Table S1. HD-ZIP transcription factor gene family in sesame.
Gene name	Locus ID	Gene ID in NCBI	Linkage Group	Start (bp)	End (bp)	Protein length (aa)	No. of exon	Phylogeny group
SiHDZ01	SIN_1013759	LOC105160061	LG1	9308534	9310107	168	3	II
SiHDZ02	SIN_1009553	LOC105163757	LG1	11862960	11868524	823	18	III
SiHDZ03	SIN_1008234	LOC105168612	LG1	15178427	15180321	402	4	II
SiHDZ04	SIN_1013897	LOC105170646	LG1	16504701	16506638	322	4	II
SiHDZ05	SIN_1014027	LOC105172078	LG1	17472763	17477521	709	9	IV
SiHDZ06	SIN_1021100	LOC105156012	LG2	12848734	12854422	816	11	IV
SiHDZ07	SIN_1021145	LOC105156051	LG2	13373808	13374534	201	2	I
SiHDZ08	SIN_1021353	LOC105156327	LG2	15262494	15264495	212	4	II
SiHDZ09	SIN_1018173	LOC105156551	LG2	17326823	17328562	292	3	I
SiHDZ10	SIN_1018160	LOC105156564	LG2	17420335	17421969	316	3	I
SiHDZ11	SIN_1020208	LOC105157339	LG3	5902907	5905999	716	10	IV
SiHDZ12	SIN_1010324	LOC105157678	LG3	8291101	8296588	840	18	III
SiHDZ13	SIN_1015257	LOC105158569	LG3	16324974	16326239	269	3	II
SiHDZ14	SIN_1006286	LOC105159770	LG4	365835	367209	325	4	II
SiHDZ15	SIN_1018738	LOC105159939	LG4	3530676	3532140	307	3	I
SiHDZ16	SIN_1005882	LOC105160292	LG4	8756969	8757876	220	2	I
SiHDZ17	SIN_1016573	LOC105160506	LG4	10138729	10142883	818	8	IV
SiHDZ18	SIN_1007174	LOC105161099	LG4	15015614	15027194	826	18	III
SiHDZ19	SIN_1018523	LOC105164355	LG6	11200159	11201614	307	4	II
SiHDZ20	SIN_1020801	LOC105164733	LG6	17013562	17018202	827	18	III
SiHDZ21	SIN_1004771	LOC105166610	LG7	8250059	8265933	831	18	III
SiHDZ22	SIN_1019576	LOC105167264	LG8	273987	279857	847	18	III
SiHDZ23	SIN_1019690	LOC105167361	LG8	1066473	1076243	691	11	IV
SiHDZ24	SIN_1006636	LOC105167706	LG8	3921399	3923791	259	4	I
SiHDZ25	SIN_1001981	LOC105167814	LG8	6770232	6777610	668	9	IV
SiHDZ26	SIN_1026975	LOC105167974	LG8	8641847	8645137	726	10	IV
SiHDZ27	SIN_1026787	LOC105168148	LG8	10040250	10041586	381	3	I
SiHDZ28	SIN_1026353	LOC105168541	LG8	13955788	13959054	727	10	IV
SiHDZ29	SIN_1024562	LOC105170294	LG9	2171056	2176582	838	18	III
SiHDZ30	SIN_1024125	LOC105170721	LG9	5521069	5528589	839	18	III
SiHDZ31	SIN_1005752	LOC105173060	LG11	195202	196039	214	2	I
SiHDZ32	SIN_1009923	LOC105173189	LG11	1460570	1465451	835	9	IV
SiHDZ33	SIN_1008503	LOC105173280	LG11	2729046	2731606	238	4	II
SiHDZ34	SIN_1025032	LOC105173376	LG11	5679880	5681350	373	4	II
SiHDZ35	SIN_1012954	LOC105174140	LG11	12131288	12133230	195	2	I
SiHDZ36	SIN_1007028	LOC105175372	LG12	3440063	3443429	726	10	IV
SiHDZ37	SIN_1005316	LOC105175581	LG12	4520394	4520876	160	1	I
SiHDZ38	SIN_1006717	LOC105175788	LG12	5556828	5562323	844	18	III
SiHDZ39	SIN_1004687	LOC105176197	LG13	2713816	2715172	215	3	I
SiHDZ40	SIN_1004290	LOC105176433	LG13	4333461	4334449	302	2	I
SiHDZ41	SIN_1007994	LOC105177230	LG15	820748	822117	281	3	I
SiHDZ42	SIN_1025650	LOC105177852	LG15	4439437	4440744	269	3	II
SiHDZ43	SIN_1025532	LOC105177969	LG15	5455444	5456984	218	3	I
SiHDZ44	SIN_1025166	LOC105178280	LG15	9119148	9121183	335	3	I
SiHDZ45	SIN_1001464	LOC105179548	scaffold00165	99608	101554	205	0	I
