# Supplementary material for: Genome-wide characterization and expression analysis of the HD-Zip gene family in response to drought and salinity stresses in sesame
Source: BMC Genomics. 2019 Oct 16;20:748. doi: 10.1186/s12864-019-6091-5 (PMC6796446; doi:10.1186/s12864-019-6091-5)
Supplement: Supplementary file 3 — Additional file 3. Table S2. List of primers used for quantitative real-time RT-PCR analysis. [file 12864_2019_6091_MOESM3_ESM.xlsx]

## Sheet: Sheet1
Supplementary Table S2. List of primers used for quantitative real-time RT-PCR analysis.
Gene Name	Primers sequence
	sense primer (5’->3’)	anti-sense primer (5’->3’)
SiHDZ03	ATGTCAGAAGGAGATAATCAGG	GAGGAACAGGAGCAAGAG
SiHDZ07	GGTATTAAGAAGAGCAGCAGAA	CGACTCCGTCTCAAACATAG
SiHDZ10	GGTTCTTGATTGTCTCTG	TTCTCCTCGGATTTCTTC
SiHDZ12	CATTGAGCCTAAGCAGAT	GAAGTCTTGAAGCCTCTT
SiHDZ13	ACAGCACTCTCAATCCTA	AACTCACAGTCCACTTCT
SiHDZ14	AGTTGAATCTTCGTCCTC	AATACTCACAGTCTACCTC
SiHDZ16	CAGACGATGAGGAAACAG	GGTGATTCTAAGTGACTGAT
SiHDZ22	AACCTGCCGTTCTTAGAA	CCATTATAGACCAACCATCATC
SiHDZ24	CAACTACGACTCCATAATCA	TCCTCCACCTTCATAATG
SiHDZ26	TCGCTTGAGAGAAGAGATT	CAGGTGGAAGATGAGGAT
SiHDZ27	ATGGAGGTCTACGATGAT	ACCCAGAGAGAATCAAGA
SiHDZ28	GCATTGGTTGAGATGTTC	ACGATATTACCTCCATTGTC
SiHDZ29	ATACTGACTATTGCCTTCCA	GAAATCACACTGCGAACATA
SiHDZ31	GAAGGAACAGAACCAATC	CTTATGCTGCTATCATCATC
SiHDZ33	AGGTTTGGTTTCAGAATAGG	TTCACAGTATCGCCTCAG
SiHDZ34	AGAGGGATTTCGGGATGTA	GTTTCCTGTGGCTTCAAAG
SiHDZ37	AGTTCCGATGTCCTCAAA	GGTTTCCAATAGCCTCAC
SiHDZ41	GTATCCTCATCCTCATCATCA	AGTTGTGTTAGGCTGGAA
SiHDZ42	TAAGTAAAGCCCAGTCTG	CGAGGTCTAAGATTCAACT
SiHDZ43	GAAAGAACAACTACAGGAAG	ATGAACTCGGACTATTGC
SiDREB2A	TTCCCTTCTGACAACATC	AGGCTTCTGAGAAATCTG
SiRAB18	GGCTGAAAGAGAAGATAAAG	CCTTGATCTTATCCATGATTC
SiH3.3	GTTGGTCTCTTTGAGGAC	CAGCTGGATGTCTTTTGG
